# Supplementary material for: Spatial navigation with horizontally spatialized sounds in early and late blind individuals
Source: PLoS One. 2021 Feb 26;16(2):e0247448. doi: 10.1371/journal.pone.0247448 (PMC7909643; doi:10.1371/journal.pone.0247448)
Supplement: S1 Dataset — (XLSX) [file pone.0247448.s001.xlsx]

## Sheet: Stats Detection Task
subj	groups	D1	D2	D3	D4	D5	D6	T1	T2	T3	T4	T5	T6					age	sex	Groups	D total	T total
1	1	50	50	67	67	67	50	339	375	422	308	300	241					44	2	1	50	339
2	1	100	100	100	83	83	100	260	168	161	189	209	158					46	1	1	100	260
3	1	100	83	100	100	100	100	155	192	133	119	137	135					28	1	1	100	155
4	1	50	33	83	50	50	33	236	461	442	309	253	277					49	1	1	50	236
5	1	100	67	33	50	100	100	476	386	271	268	368	302					49	2	1	100	476
6	1	83	100	100	100	100	100	150	88	100	87	62	71					56	1	1	83	150
7	1	17	50	83	50	33	67	325	360	207	290	259	138					56	1	1	17	325
8	1	100	83	83	100	67	33	291	212	165	123	145	146					33	1	1	100	291
9	1	83	33	67	83	50	67	165	166	200	184	190	201					18	1	1	83	165
10	1	83	100	100	67	83	67	308	415	401	361	421	303					49	1	1	83	308
11	1	100	100	100	100	100	100	607	530	330	340	335	337					31	2	1	100	607
12	1	83	100	100	100	100	100	276	328	277	225	262	246					34	2	1	83	276
13	2	100	100	100	100	100	100	425	696	391	296	279	348					44	2	1	50	375
14	2	83	50	83	67	50	33	128	156	141	203	114	117					46	1	1	100	168
18	2	67	67	67	50	33	100	112	123	105	156	145	102					28	1	1	83	192
20	2	100	50	100	100	100	83	220	354	287	247	214	254					49	1	1	33	461
21	2	50	50	67	67	83	67	331	364	249	252	182	259					49	2	1	67	386
22	2	67	67	83	100	100	83	139	274	400	293	272	281					56	1	1	100	88
23	2	50	33	83	83	100	67	241	189	291	245	269	219					56	1	1	50	360
24	2	33	17	67	67	50	100	129	192	173	173	153	211					33	1	1	83	212
25	3	67	100	100	100	100	100	305	245	229	265	157	169					18	1	1	33	166
26	3	100	100	100	100	100	100	188	249	213	219	168	146					49	1	1	100	415
27	3	100	100	83	100	100	100	152	206	161	178	195	189					31	2	1	100	530
28	3	67	50	83	100	33	50	227	422	390	181	183	125					34	2	1	100	328
29	3	67	83	83	100	100	100	323	465	327	270	302	358					44	2	1	67	422
30	3	100	83	67	67	83	100	238	272	218	184	255	253					46	1	1	100	161
31	3	67	83	67	67	83	100	185	231	304	300	335	460					28	1	1	100	133
32	3	100	100	100	100	67	100	169	145	152	108	117	73					49	1	1	83	442
33	3	100	100	100	100	100	100	295	241	220	296	259	276					49	2	1	33	271
34	3	67	50	33	50	33	17	350	295	277	286	230	253					56	1	1	100	100
35	3	33	33	50	67	50	50	301	351	299	294	263	206					56	1	1	83	207
36	3	50	50	33	17	17	67	429	365	321	324	350	459					33	1	1	83	165
37	3	33	50	83	33	83	67	252	191	133	196	217	213					18	1	1	67	200
38	3	100	83	100	100	100	100	391	543	245	308	289	299					49	1	1	100	401
39	3	67	100	100	100	100	100	349	305	375	430	355	305					31	2	1	100	330
40	3	50	50	50	50	67	83	175	217	257	183	209	166					34	2	1	100	277
41	3	33	83	50	83	83	50	172	113	121	80	103	105					44	2	1	67	308
42	3	83	50	83	83	83	83	200	188	162	118	1	123					46	1	1	83	189
43	3	100	83	100	100	100	100	256	433	169	205	261	339					28	1	1	100	119
44	3	100	67	67	67	67	50	285	207	210	166	125	135					49	1	1	50	309
45	3	100	100	100	100	100	100	470	332	294	206	176	238					49	2	1	50	268
46	3	67	100	83	100	100	100	368	312	203	254	236	181					56	1	1	100	87
47	3	100	83	100	100	100	100	470	367	489	413	142	265					56	1	1	50	290
48	3	100	83	67	67	83	100	154	167	153	230	232	257					33	1	1	100	123
																		18	1	1	83	184
																		49	1	1	67	361
																		31	2	1	100	340
																		34	2	1	100	225
																		44	2	1	67	300
																		46	1	1	83	209
																		28	1	1	100	137
																		49	1	1	50	253
																		49	2	1	100	368
																		56	1	1	100	62
																		56	1	1	33	259
																		33	1	1	67	145
																		18	1	1	50	190
																		49	1	1	83	421
																		31	2	1	100	335
																		34	2	1	100	262
																		44	2	1	50	241
																		46	1	1	100	158
																		28	1	1	100	135
																		49	1	1	33	277
																		49	2	1	100	302
																		56	1	1	100	71
																		56	1	1	67	138
																		33	1	1	33	146
																		18	1	1	67	201
																		49	1	1	67	303
																		31	2	1	100	337
																		34	2	1	100	246
																		55	2	2	100	425
																		25	1	2	83	128
																		50	1	2	67	112
																		38	2	2	100	220
																		44	2	2	50	331
																		46	1	2	67	139
																		56	2	2	50	241
																		47	2	2	33	129
																		55	2	2	100	696
																		25	1	2	50	156
																		50	1	2	67	123
																		38	2	2	50	354
																		44	2	2	50	364
																		46	1	2	67	274
																		56	2	2	33	189
																		47	2	2	17	192
																		55	2	2	100	391
																		25	1	2	83	141
																		50	1	2	67	105
																		38	2	2	100	287
																		44	2	2	67	249
																		46	1	2	83	400
																		56	2	2	83	291
																		47	2	2	67	173
																		55	2	2	100	296
																		25	1	2	67	203
																		50	1	2	50	156
																		38	2	2	100	247
																		44	2	2	67	252
																		46	1	2	100	293
																		56	2	2	83	245
																		47	2	2	67	173
																		55	2	2	100	279
																		25	1	2	50	114
																		50	1	2	33	145
																		38	2	2	100	214
																		44	2	2	83	182
																		46	1	2	100	272
																		56	2	2	100	269
																		47	2	2	50	153
																		55	2	2	100	348
																		25	1	2	33	117
																		50	1	2	100	102
																		38	2	2	83	254
																		44	2	2	67	259
																		46	1	2	83	281
																		56	2	2	67	219
																		47	2	2	100	211
																		20	1	3	67	305
																		25	1	3	100	188
																		38	1	3	100	152
																		46	2	3	67	227
																		22	2	3	67	323
																		30	2	3	100	238
																		22	1	3	67	185
																		58	2	3	100	169
																		34	1	3	100	295
																		44	2	3	67	350
																		59	2	3	33	301
																		50	1	3	50	429
																		46	2	3	33	252
																		51	1	3	100	391
																		28	1	3	67	349
																		50	2	3	50	175
																		48	2	3	33	172
																		25	2	3	83	200
																		38	1	3	100	256
																		27	1	3	100	285
																		40	2	3	100	470
																		22	1	3	67	368
																		38	2	3	100	470
																		49	2	3	100	154
																		20	1	3	100	245
																		25	1	3	100	249
																		38	1	3	100	206
																		46	2	3	50	422
																		22	2	3	83	465
																		30	2	3	83	272
																		22	1	3	83	231
																		58	2	3	100	145
																		34	1	3	100	241
																		44	2	3	50	295
																		59	2	3	33	351
																		50	1	3	50	365
																		46	2	3	50	191
																		51	1	3	83	543
																		28	1	3	100	305
																		50	2	3	50	217
																		48	2	3	83	113
																		25	2	3	50	188
																		38	1	3	83	433
																		27	1	3	67	207
																		40	2	3	100	332
																		22	1	3	100	312
																		38	2	3	83	367
																		49	2	3	83	167
																		20	1	3	100	229
																		25	1	3	100	213
																		38	1	3	83	161
																		46	2	3	83	390
																		22	2	3	83	327
																		30	2	3	67	218
																		22	1	3	67	304
																		58	2	3	100	152
																		34	1	3	100	220
																		44	2	3	33	277
																		59	2	3	50	299
																		50	1	3	33	321
																		46	2	3	83	133
																		51	1	3	100	245
																		28	1	3	100	375
																		50	2	3	50	257
																		48	2	3	50	121
																		25	2	3	83	162
																		38	1	3	100	169
																		27	1	3	67	210
																		40	2	3	100	294
																		22	1	3	83	203
																		38	2	3	100	489
																		49	2	3	67	153
																		20	1	3	100	265
																		25	1	3	100	219
																		38	1	3	100	178
																		46	2	3	100	181
																		22	2	3	100	270
																		30	2	3	67	184
																		22	1	3	67	300
																		58	2	3	100	108
																		34	1	3	100	296
																		44	2	3	50	286
																		59	2	3	67	294
																		50	1	3	17	324
																		46	2	3	33	196
																		51	1	3	100	308
																		28	1	3	100	430
																		50	2	3	50	183
																		48	2	3	83	80
																		25	2	3	83	118
																		38	1	3	100	205
																		27	1	3	67	166
																		40	2	3	100	206
																		22	1	3	100	254
																		38	2	3	100	413
																		49	2	3	67	230
																		20	1	3	100	157
																		25	1	3	100	168
																		38	1	3	100	195
																		46	2	3	33	183
																		22	2	3	100	302
																		30	2	3	83	255
																		22	1	3	83	335
																		58	2	3	67	117
																		34	1	3	100	259
																		44	2	3	33	230
																		59	2	3	50	263
																		50	1	3	17	350
																		46	2	3	83	217
																		51	1	3	100	289
																		28	1	3	100	355
																		50	2	3	67	209
																		48	2	3	83	103
																		25	2	3	83	1
																		38	1	3	100	261
																		27	1	3	67	125
																		40	2	3	100	176
																		22	1	3	100	236
																		38	2	3	100	142
																		49	2	3	83	232
																		20	1	3	100	169
																		25	1	3	100	146
																		38	1	3	100	189
																		46	2	3	50	125
																		22	2	3	100	358
																		30	2	3	100	253
																		22	1	3	100	460
																		58	2	3	100	73
																		34	1	3	100	276
																		44	2	3	17	253
																		59	2	3	50	206
																		50	1	3	67	459
																		46	2	3	67	213
																		51	1	3	100	299
																		28	1	3	100	305
																		50	2	3	83	166
																		48	2	3	50	105
																		25	2	3	83	123
																		38	1	3	100	339
																		27	1	3	50	135
																		40	2	3	100	238
																		22	1	3	100	181
																		38	2	3	100	265
																		49	2	3	100	257

## Sheet: Stats Navigation Task
Participants	groups	A1	A2	A3	A4	A5	A6		t1	t2	t3	t4	t5	t6		age	sex	Groups	A total	T total
1	1	100	83	83	83	67	83		138	116	176	126	123	124		44	2	1	100	138
2	1	100	100	83	83	100	100		102	108	110	102	110	73		46	1	1	100	102
3	1	100	67	67	67	50	67		92	113	127	119	146	137		28	1	1	100	92
4	1	83	83	83	83	67	50		113	109	87	85	82	88		49	1	1	83	113
5	1	100	50	100	83	83	83		52	41	71	56	57	57		49	2	1	100	52
6	1	83	100	100	100	100	83		123	111	106	121	120	114		56	1	1	83	123
7	1	100	83	100	33	83	100		159	142	133	116	88	135		56	1	1	100	159
8	1	100	83	100	100	83	67		110	242	158	161	184	218		33	1	1	100	110
9	1	100	100	100	83	100	83		171	98	78	66	58	51		18	1	1	100	171
10	2	100	100	100	100	100	83		96	98	87	110	84	71		49	1	1	83	116
11	2	83	83	83	100	83	83		183	106	119	146	81	132		47	2	1	100	108
16	2	100	100	100	100	83	100		166	118	79	109	106	124		34	2	1	67	113
17	2	83	83	67	83	83	100		75	81	86	83	95	80		44	2	1	83	109
18	2	83	83	83	83	100	100		111	133	105	119	110	119		46	1	1	50	41
19	2	100	100	100	100	100	100		299	352	218	224	192	148		28	1	1	100	111
20	2	100	100	100	67	100	100		295	157	122	136	86	57		49	1	1	83	142
21	3	83	50	83	100	100	83		222	254	151	125	117	135		49	2	1	83	242
22	3	100	83	100	100	100	100		182	171	187	160	237	197		56	1	1	100	98
23	3	100	83	100	83	100	83		333	331	221	340	225	309		56	1	1	83	176
24	3	83	67	67	67	83	100		183	152	166	138	163	162		33	1	1	83	110
25	3	100	100	100	100	100	83		415	288	287	265	270	183		18	1	1	67	127
26	3	83	100	67	100	83	83		118	138	195	144	231	219		49	1	1	83	87
27	3	100	83	100	100	100	83		231	258	222	191	227	173		47	2	1	100	71
28	3	83	67	83	33	100	100		142	168	152	173	152	151		34	2	1	100	106
29	3	100	67	83	100	100	100		83	114	96	89	84	65		44	2	1	100	133
30	3	83	83	50	83	100	83		269	231	310	350	289	292		46	1	1	100	158
31	3	100	83	100	100	100	100		118	125	117	79	85	97		28	1	1	100	78
32	3	67	83	33	50	67	83		169	182	174	137	132	136		49	1	1	83	126
33	3	100	83	100	50	17	67		75	125	99	114	95	126		49	2	1	83	102
34	3	100	100	83	67	100	67		110	78	83	153	116	116		56	1	1	67	119
35	3	83	100	100	100	100	100		156	161	131	134	192	135		56	1	1	83	85
36	3	83	100	100	83	67	100		185	250	190	158	258	220		33	1	1	83	56
37	3	100	83	67	83	50	100		147	164	167	376	161	229		18	1	1	100	121
																49	1	1	33	116
																47	2	1	100	161
																34	2	1	83	66
																44	2	1	67	123
																46	1	1	100	110
																28	1	1	50	146
																49	1	1	67	82
																49	2	1	83	57
																56	1	1	100	120
																56	1	1	83	88
																33	1	1	83	184
																18	1	1	100	58
																49	1	1	83	124
																47	2	1	100	73
																34	2	1	67	137
																56	1	1	50	88
																33	1	1	83	57
																18	1	1	83	114
																49	1	1	100	135
																31	2	1	67	218
																34	2	1	83	51
																55	2	2	100	96
																25	1	2	83	183
																50	1	2	100	166
																38	2	2	83	75
																48	2	2	83	111
																46	1	2	100	299
																56	2	2	100	295
																47	2	2	100	98
																55	2	2	83	106
																25	1	2	100	118
																50	1	2	83	81
																38	2	2	83	133
																48	2	2	100	352
																46	1	2	100	157
																56	2	2	100	87
																47	2	2	83	149
																55	2	2	100	79
																25	1	2	67	86
																50	1	2	83	105
																38	2	2	100	218
																48	2	2	100	122
																46	1	2	100	110
																56	2	2	100	146
																47	2	2	100	109
																55	2	2	83	83
																25	1	2	83	119
																50	1	2	100	224
																38	2	2	67	136
																48	2	2	100	84
																46	1	2	83	81
																56	2	2	83	106
																47	2	2	83	95
																55	2	2	100	110
																25	1	2	100	192
																50	1	2	100	86
																38	2	2	83	71
																48	2	2	83	132
																46	1	2	100	124
																56	2	2	100	80
																47	2	2	100	119
																55	2	2	100	148
																25	1	2	100	57
																50	1	3	83	222
																38	2	3	100	182
																48	2	3	100	333
																46	1	3	83	183
																56	2	3	100	415
																47	2	3	83	118
																20	1	3	100	231
																25	1	3	83	142
																38	1	3	100	83
																46	2	3	83	269
																22	2	3	100	118
																30	2	3	67	169
																22	1	3	100	75
																58	2	3	100	110
																34	1	3	83	156
																44	2	3	83	185
																59	2	3	100	147
																50	1	3	50	254
																46	2	3	83	171
																51	1	3	83	331
																28	1	3	67	152
																50	2	3	100	288
																48	2	3	100	138
																25	2	3	83	258
																38	1	3	67	168
																27	1	3	67	114
																40	2	3	83	231
																22	1	3	83	125
																38	2	3	83	182
																49	2	3	83	125
																20	1	3	100	78
																25	1	3	100	161
																38	1	3	100	250
																46	2	3	83	164
																22	2	3	83	151
																30	2	3	100	187
																22	1	3	100	221
																58	2	3	67	166
																34	1	3	100	287
																44	2	3	67	195
																59	2	3	100	222
																50	1	3	83	152
																46	2	3	83	96
																51	1	3	50	310
																28	1	3	100	117
																50	2	3	33	174
																48	2	3	100	99
																25	2	3	83	83
																38	1	3	100	131
																27	1	3	100	190
																40	2	3	67	167
																22	1	3	100	125
																38	2	3	100	160
																49	2	3	83	340
																20	1	3	67	138
																25	1	3	100	265
																38	1	3	100	144
																46	2	3	100	191
																22	2	3	33	173
																30	2	3	100	89
																22	1	3	83	350
																58	2	3	100	79
																34	1	3	50	137
																44	2	3	50	114
																59	2	3	67	153
																50	1	3	100	134
																46	2	3	83	158
																51	1	3	83	376
																28	1	3	100	117
																50	2	3	100	237
																48	2	3	100	225
																25	2	3	83	163
																38	1	3	100	270
																27	1	3	83	231
																40	2	3	100	227
																22	1	3	100	152
																38	2	3	100	84
																49	2	3	100	289
																20	1	3	100	85
																25	1	3	67	132
																38	1	3	17	95
																46	2	3	100	116
																22	2	3	100	192
																30	2	3	67	258
																22	1	3	50	161
																58	2	3	83	135
																34	1	3	100	197
																44	2	3	83	309
																59	2	3	100	162
																50	1	3	83	183
																46	2	3	83	219
																51	1	3	83	173
																28	1	3	100	151
																50	2	3	100	65
																48	2	3	83	292
																25	2	3	100	97
																38	1	3	83	136
																27	1	3	67	126
																40	2	3	67	116
																22	1	3	100	135
																38	2	3	100	220
																49	2	3	100	229

## Sheet: Legend
group 1	Early Blind
group 2	Late Blind
group 3	Sighted Controls
sex 1	Man
sex 2	Woman
